# Supplementary material for: Structural complexity governs seagrass acclimatization to depth with relevant consequences for meadow production, macrophyte diversity and habitat carbon storage capacity
Source: Sci Rep. 2019 Oct 10;9:14657. doi: 10.1038/s41598-019-51248-z (PMC6787196; doi:10.1038/s41598-019-51248-z)
Supplement: Supplementary file 1 — Tables S1 to S3 [file 41598_2019_51248_MOESM1_ESM.xlsx]

## Sheet:  Table S1
	Manuscript: Structural complexity governs seagrass acclimatization to depth with relevant consequences for meadow production, macrophyte diversity and habitat carbon storage capacity
	TABLE S1: Species of macroalgae sampled in each site (presence -[x] or absence), from the shalowest, Site A) to the deepest (Site F).
		Total number of species and biomass is also indicated in the table (mean±SE)
	Phyllum	Spp	St A	St B	St C	St D	St E	St F
	Chlorophyta	Avrainvillea digitata						x
	Chlorophyta	Avrainvillea longicaulis			x	x	x	x
	Chlorophyta	Avrainvillea nigricans			x	x	x	x
	Chlorophyta	Avrainvillea rawsonii					x
	Chlorophyta	Caulerpa paspaloides						x
	Chlorophyta	Caulerpa prolifera	x
	Chlorophyta	Codium sp.	x
	Chlorophyta	Halimeda incrassata & Halimeda monile	x	x	x	x	x	x
	Chlorophyta	Penicillus capitatus			x	x	x	x
	Chlorophyta	Penicillus dumetosus				x	x
	Chlorophyta	Penicillus lamouroxii			x	x	x	x
	Chlorophyta	Penicillus pyriformis			x	x	x	x
	Chlorophyta	Pennicillus sp.	x					x
	Chlorophyta	Rhipocephalus oblongus			x		x	x
	Chlorophyta	Rhipocephalus phoenix			x	x	x
	Chlorophyta	Udotea fibrosa				x	x	x
	Chlorophyta	Udotea looensis				x	x
	Chlorophyta	Udotea occidentalis					x
	Chlorophyta	Udotea occidentalis					x	x
	Chlorophyta	Udotea luna				x
	Chlorophyta	Udotea conglutinata				x
	Chlorophyta	Udotea sp. 1	x	x	x	x	x	x
	Chlorophyta	Udotea sp.2			x
	Chlorophyta	Valonia macrophysa				x
	Ochrophyta	Dictyota pulchella						x
	Ochrophyta	Lobophora variegata						x
	Rhodophyta	Laurencia sp.				x
	Rhodophyta	Others red	x
		#REF!		x
		Nº Spp	6	3	10	15	15	15
		Mean Biomass (gDW/m2)	9.32773	16.5911	117.179	266.468	277.025	116.814
		SE	4.26431	5.53893	39.7119	37.4708	39.9496	12.4606

## Sheet: Table S2
Manuscript: Structural complexity governs seagrass acclimatization to depth with relevant consequences for meadow production, macrophyte diversity and habitat carbon storage capacity
TABLE S2: Statistical tests for the structural seagrass descriptors
Signif. codes: 0 ‘***’ 0.001 ‘**’ 0.01 ‘*’ 0.05 ‘.’ 0.1 ‘ ’ 1
	ANOVA 1-way								Shapiro-Wilk Normality test					Levene's test for Homogeneity of Variance (center = median)
	Df	Sum Sq	Mean Sq	F Value	Pr(>F)		Tukey Poshoc							STATION
AG_DW_Others									data: AG_DW_Others						Df	F	value
Station	5	356751	71350	13.82	7.68e-07	***	D > A,B,C,F		W	0.8979	p-value	0.004041		group	5	4.1304	0.006181
Residuals	28	144540	5162				E > A,B,C,F								28
---
AG_DW_Syring									data: AG_DW_Syring
Station	5	311786	62357	8.657	4.12e-05	***	C > A,D,E,F		W	0.589	p-value	1.034e-08		group	5	1.8257	0.139
Residuals	29	208888	7203												29
---
AG_DW_Tha							A > D,E,F		data: AG_DW_Thal
Station	5	480059	96012	18.13	3.79e-08	***	B > D,E,F		W	0.8676	p-value	0.0005945		group	5	5.411	0.001235
Residuals	29	153547	5295				C > D,E,F								29
---
AreaLeaf									data: AreaLeaf
Station	5	27895	5579	63.86	<2e-16	***			W	0.9546	p-value <	2.2e-16		group	5	28.398	2.2e-16
Residuals	1182	103266	87												1182
---
CanopyHeight							C > A,B,D,E,F		data: CanopyHeight
Station	5	999.9	199.98	54.91	1.09e-11	***	D > A,E,F		W	0.9491	p-value	0.1882		group	5	0.6297	0.679
Residuals	22	80.1	3.64				B,E > A, F								22
---
DWleaf									data: DWleaf
Station	5	1.039	0.2078	46.26	<2e-16	***			W	0.8762	p-value <	2.2e-16		group	5	20.686	2.2e-16
Residuals	1182	5.309	0.00449												1182
---
DW_HorizRizoma							A > B,C,D,E,F		data: HorizRizoma
Station	5	6227149	1245430	217.7	<2e-16	***	B > C,D,E,F		W	0.7374	p-value	3.561e-11		group	5	5.5906	0.0001783
Residuals	81	463351	5720				C > F								81
---
LAI							A > C,D,E,F		data: LAI
Station	5	202.37	40.47	221.8	<2e-16	***	B > D,E,F		W	0.8372	p-value	2.31e-08		group	5	3.6804	0.004728
Residuals	81	14.78	0.18				C > D,E,F								81
---							D,E > F
LAR									data: LAR
Station	5	104427	20885	718.7	<2e-16	***	C > A,B,D,E,F		W	0.8278	p-value <	2.2e-16		group	5	26.592	2.2e-16
Residuals	1182	34351	29				D > A,B,E,F								1182
---							B > A,E,F ; A < F
LMA									data: LMA
Station	5	2.71e-05	5.427e-06	2.491	0.0296	*			W	0.6425	p-value <	2.2e-16		group	5	1.4872	0.1911
Residuals	1182	0.0025752	2.179e-06												1182
---
DW_Root							A > B,C,D,E,F		data: Root
Station	5	3677809	735562	207.3	<2e-16	***	B > C,D,E,F		W	0.7635	p-value	1.612e-10		group	5	5.2187	0.0003337
Residuals	81	287432	3549				E > D,F								81
---
DW_SheathBG									data: SheathBG
Station	5	6312367	1262473	329.5	<2e-16	***	A > B,C,D,E,F		W	0.7188	p-value	1.292e-11		group	5	9.4006	4.292e-07
Residuals	81	310336	3831				B > C,D,E,F								81
---							C > D,F
ShootArea									data: ShootArea
Station	5	112239	22448	53.9	<2e-16	***	C > A,B,D,E,F		W	0.9035	p-value <	2.2e-16		group	5	9.5695	1.069e-08
Residuals	457	190336	416				B,D,E > A,F								457
---
ShootDensity							A > B,C,D,E,F		data: ShootDensity
Station	5	26512100	5302420	284.1	<2e-16	***	B > C,D,E,F		W	0.717	p-value	1.172e-11		group	5	7.57	7.099e-06
Residuals	81	1511629	18662				C > D,E,F								81
---
ShootWeight							C > A,B,D,E,F		data: ShootWeight
Station	5	3.19	0.638	38.02	<2e-16	***	D > A,E,F		W	0.9052	p-value	5.194e-16		group	5	6.2095	1.41e-05
Residuals	438	7.35	0.0168				B >A, F ; A < E								438
---
Total BG							A > B,C,D,E,F		data: TotalBG
Station	5	74841541	14968308	273.1	<2e-16	***	B > C,D,E,F		W	0.7258	p-value	1.878e-11		group	5	7.2205	1.237e-05
Residuals	81	4438890	54801				C > D,F								81
---
DW_VertRizoma							A > B,C,D,E,F		data: VertRizoma
Station	5	3064756	612951	377.6	<2e-16	***	B > C,D,E,F		W	0.6939	p-value	3.552e-12		group	5	11.292	2.801e-08
Residuals	81	131501	1623				C > D,E,F								81
---
SLA									data: SLA
Station	5	56350	11270	5.39	6.57e-05	***			W	0.775	p-value <	2.2e-16		group	5	0.9023	0.4787
Residuals	1182	2471255	2091												1182
---
Chl ab (area)									data:	Chl_ab_area
Station	5	70494	14099	14.2	2.63e-12	***	A < B,C,D,E,F		W	0.9881	p-value	0.02598		group	5	2.8392	0.01623	*
Residuals	263	261073	993												263
---
Chl ab (weight)									data:	Chl_ab_weight
Station	5	1123946	224789	10.86	1.64e-09	***	A < C,D,E,F		W	0.9684	p-value	1.189e-05		group	5	3.6306	0.003414	**
Signif. codes: 0 ‘***’ 0.001 ‘**’ 0.01 ‘*’ 0.05 ‘.’ 0.1 ‘ ’ 1

## Sheet: Table S4
Manuscript: Structural complexity governs seagrass acclimatization to depth with relevant consequences for meadow production, macrophyte diversity and habitat carbon storage capacity
TABLE S4: Statistical results for the 2-way ANOVA tests
Signif. codes: 0 ‘***’ 0.001 ‘**’ 0.01 ‘*’ 0.05 ‘.’ 0.1 ‘ ’ 1
	ANOVA 2-way								Shapiro-Wilk Normality test					Levene's test for Homogeneity of Variance (center = median)
	Df	Sum Sq	Mean Sq	F Value	Pr(>F)		Poshoc Tukey							STATION * PORTION						STATION						PORTION
Pmax									data: Pmax						Df	F	value	Pr(>F)			Df	F	value	Pr(>F)			Df	F	value	Pr(>F)
Station	5	2.117	0.4235	3.621	0.00575	**	A,C < D		W	0.9782	p-value	0.1217		group	23	1.1833	0.2895			group	5	0.877	0.5			group	3	1.1309	0.341
Portion	3	3.087	1.0291	8.798	5.12e-05	***	a < b,c,d								69						87						89
Station:Portion	15	1.418	0.0945	0.808	0.66512
Residuals	69	8.07	0.117
---
Alpha									data: Alpha
Station	5	0.003172	0.0006344	4.126	0.00245	**	A < D,E,F		W	0.9769	p-value	0.09754		group	23	1.181	0.2915			group	5	1.4145	0.227				Df	F	value	Pr(>F)
Portion	3	0.001371	0.000457	2.972	0.03764	*	d < b								69						87					group	3	0.4357	0.728
Station:Portion	15	0.001459	9.73e-05	0.633	0.83801																						89
Residuals	69	0.010609	0.0001538
---
Respiration									data: Resp
Station	5	0.7639	0.15279	4.286	0.00227	**	A < C,D,F		W	0.9232	p-value	0.0001351		group	23	0.7184	0.8068			group	5	3.3562	0.008697	**		group	3	1.3367	0.2687
Portion	3	0.4879	0.16262	4.562	0.00627	**	d < a,b								56						74						76
Station:Portion	15	0.4001	0.02667	0.748	0.72573
Residuals	56	1.9961	0.03564
---
Ec									data: Ec
Station	5	1636	327.2	3.289	0.01129	*	A < B,C,D,E,F		W	0.8758	p-value	1.329e-06		group	23	0.952	0.5359			group	5	0.892	0.491			group	3	3.4637	0.02032	*
Portion	3	1456	485.4	4.879	0.00439	**	c,d < a								56						74						76
Station:Portion	15	807	53.8	0.541	0.90555
Residuals	56	5571	99.5
---
Ek									data: Ek
Station	5	6951	1390	0.944	0.45847				W	0.9259	p-value	5.961e-05		group	23	0.85	0.6593									group	3	0.6304	0.5973
Portion	3	23914	7971	5.413	0.00213	**	a < c,d								68												88
Station:Portion	15	21037	1402	0.952	0.51331
Residuals	68	100145	1473
---
1/Fmax									data: 1/Fmax
Station	5	118.8	23.77	1.048	0.397				W	0.9235	p-value	4.077e-05		group	23	1.3546	0.1675
Portion	3	82.5	27.48	1.212	0.312										69
Station:Portion	15	399.6	26.64	1.175	0.312
Residuals	69	1564.3	22.67
---
FvFm									data: FvFm
Station	5	0.014251	0.0028503	73.319	2e-16	***	A < B,C,D,E,F C,D,E,F < B		W	0.8722	p-value	3.592e-07		group	23	2.1133	0.009975	**		group	5	6.6636	2.967e-05	***		group	3	1.1309	0.341
Portion	3	0.00837	0.0027899	71.767	2e-16	***	a < b,c,d b < c								64						82						89
Station:Portion	15	0.003916	0.0002611	6.715	2.24e-08	***
Residuals	64	0.002488	3.89e-05
---
Absorptance									data: Absorp
Station	5	406	81.19	10.379	1.48e-05	***			W	0.9632	p-value	0.1213		group	23	3.7555	0.0007457	***		group	5	0.4785	0.7903			group	3	4.8373	0.00522	**
Portion	3	392.2	130.73	16.711	2.97e-06	***									26						44						46
Station:Portion	15	511.3	34.09	4.357	0.000514	***
Residuals	26	203.4	7.82
---
Signif. codes: 0 ‘***’ 0.001 ‘**’ 0.01 ‘*’ 0.05 ‘.’ 0.1 ‘ ’ 1

## Sheet: Hoja3
Manuscript: Structural complexity governs seagrass acclimatization to depth with relevant consequences for meadow production, macrophyte diversity and habitat carbon storage capacity
TABLE S3: Statistical tests for the physiological leaf descriptors
Signif. codes: 0 ‘***’ 0.001 ‘**’ 0.01 ‘*’ 0.05 ‘.’ 0.1 ‘ ’ 1
